# Supplementary material for: Tatupa grafei, a new genus and species of Cylapinae (Heteroptera, Miridae) from Brunei Darussalam
Source: Zookeys. 2020 Jul 6;946:37–52. doi: 10.3897/zookeys.946.51780 (PMC7358251; doi:10.3897/zookeys.946.51780)
Supplement: XML Treatment for Tatupa [file zookeys.946.51780-treatment1.xml]

<!DOCTYPE tp:taxon-treatment
  PUBLIC "-//TaxonX//DTD Taxonomic Treatment Publishing DTD v0 20100105//EN" "tax-treatment-NSO.dtd">
<tp:taxon-treatment xmlns:tp="http://www.plazi.org/taxpub"><tp:treatment-meta><kwd-group><label>Taxon classification</label><kwd><named-content xmlns:xlink="http://www.w3.org/1999/xlink" content-type="kingdom">Animalia</named-content></kwd><kwd><named-content xmlns:xlink="http://www.w3.org/1999/xlink" content-type="order">Hemiptera</named-content></kwd><kwd><named-content xmlns:xlink="http://www.w3.org/1999/xlink" content-type="family">Miridae</named-content></kwd></kwd-group><mixed-citation publication-type="journal"><person-group><name><surname>Tyts</surname><given-names>Veronica D.</given-names></name><name><surname>Namyatova</surname><given-names>Anna A.</given-names></name><name><surname>Damken</surname><given-names>Claas</given-names></name><name><surname>Wahab</surname><given-names>Rodzay A.</given-names></name><name><surname>Konstantinov</surname><given-names>Fedor V.</given-names></name></person-group><article-title><italic><tp:taxon-name><tp:taxon-name-part taxon-name-part-type="genus" reg="Tatupa">Tatupa</tp:taxon-name-part> <tp:taxon-name-part taxon-name-part-type="species" reg="grafei">grafei</tp:taxon-name-part></tp:taxon-name></italic>, a new genus and species of <tp:taxon-name><tp:taxon-name-part taxon-name-part-type="subfamily">Cylapinae</tp:taxon-name-part></tp:taxon-name> (<tp:taxon-name><tp:taxon-name-part taxon-name-part-type="suborder">Heteroptera</tp:taxon-name-part></tp:taxon-name>, <tp:taxon-name><tp:taxon-name-part taxon-name-part-type="family">Miridae</tp:taxon-name-part></tp:taxon-name>) from Brunei Darussalam</article-title><source>Zookeys</source><day>06</day><month>7</month><year>2020</year><volume>946</volume><fpage>37</fpage><lpage>52</lpage><pub-id pub-id-type="doi">10.3897/zookeys.946.51780</pub-id></mixed-citation></tp:treatment-meta><tp:nomenclature><tp:taxon-name><object-id xmlns:xlink="http://www.w3.org/1999/xlink" content-type="arpha" xlink:type="simple">1C4DF2F6-7E7E-54FC-9B3D-BF0DD25853D1</object-id>
            <tp:taxon-name-part taxon-name-part-type="genus" reg="Tatupa">Tatupa</tp:taxon-name-part>
            <object-id xmlns:xlink="http://www.w3.org/1999/xlink" content-type="zoobank" xlink:type="simple">http://zoobank.org/E7C59542-A3C8-4948-8D5C-2D1A72E75F5F</object-id>
          </tp:taxon-name><tp:taxon-authority>Tyts, Namyatova &amp; Konstantinov</tp:taxon-authority><tp:taxon-status xmlns:xlink="http://www.w3.org/1999/xlink" xlink:type="simple">gen. nov.</tp:taxon-status></tp:nomenclature><tp:treatment-sec sec-type="type species" id="SECID0ERLAE"><title>Type species.</title><p><italic><tp:taxon-name><tp:taxon-name-part taxon-name-part-type="genus" reg="Tatupa">Tatupa</tp:taxon-name-part> <tp:taxon-name-part taxon-name-part-type="species" reg="grafei">grafei</tp:taxon-name-part></tp:taxon-name></italic> Tyts, Namyatova &amp; Konstantinov, sp. nov.</p></tp:treatment-sec><tp:treatment-sec sec-type="diagnosis" id="SECID0ECMAE"><title>Diagnosis.</title><p>The new genus is recognized by the following combination of characters: head yellow to brownish yellow, sometimes with slightly darkened clypeus and usually with V-shaped dark marking on frons running from antennal fossa to midline (Fig. <xref ref-type="fig" rid="F1">1</xref>); head short in dorsal view (Fig. <xref ref-type="fig" rid="F2">2G</xref>), with ventrally directed apex of clypeus; portion of head anterior to eyes equal to eye length (Fig. <xref ref-type="fig" rid="F2">2C</xref>); labial segment I and II not subdivided (Fig. <xref ref-type="fig" rid="F2">2A–C</xref>); labrum without spines in both sexes; antennal fossa not adjoining to eye, separated from inferior eye margin by distance less than antennal fossa diameter and located at distance subequal to one-third of eye height from ventral margin of eye (Fig. <xref ref-type="fig" rid="F2">2C</xref>); antenna twice as long as body; antennal segment I distinctly longer than head width; pronotum entirely brownish yellow with slightly paler posterior angles (Fig. <xref ref-type="fig" rid="F1">1</xref>) and more sparsely punctured than hemelytron (Fig. <xref ref-type="fig" rid="F2">2G</xref>); calli weakly delimited and only slightly raised, occupying about half of pronotum, confluent at midline (Fig. <xref ref-type="fig" rid="F2">2G</xref>); pleura with round shallow punctures; peritreme of scent gland evaporative area twice as long as wide (Fig. <xref ref-type="fig" rid="F2">2E</xref>); scutellum flattened, not convex; aedeagus thin, C-shaped; vesica obvolute, with strongly sclerotized basal part and less sclerotized apically (Fig. <xref ref-type="fig" rid="F4">4C, D</xref>); posterior wall of bursa copulatrix with large, roughly triangular, keeled interramal sclerites (Fig. <xref ref-type="fig" rid="F3">3G</xref>).</p><fig id="F1" position="float" orientation="portrait"><object-id xmlns:xlink="http://www.w3.org/1999/xlink" content-type="doi" xlink:type="simple">10.3897/zookeys.946.51780.figure1</object-id><object-id xmlns:xlink="http://www.w3.org/1999/xlink" content-type="arpha" xlink:type="simple">6EBAFE56-B0BF-5637-A7B4-C35DB3C169DD</object-id><label>Figure 1.</label><caption><p>Habitus, dorsal view, <italic><tp:taxon-name><tp:taxon-name-part taxon-name-part-type="genus" reg="Tatupa">Tatupa</tp:taxon-name-part> <tp:taxon-name-part taxon-name-part-type="species" reg="grafei">grafei</tp:taxon-name-part></tp:taxon-name></italic>. <bold>A</bold> male AMNH_PBI 00342925 <bold>B</bold> female AMNH_PBI 00342928.</p></caption><graphic xmlns:xlink="http://www.w3.org/1999/xlink" xlink:href="zookeys-946-037-g001.jpg" position="float" orientation="portrait" xlink:type="simple" id="oo_429428.jpg"><uri content-type="original_file" xlink:type="simple">https://binary.pensoft.net/fig/429428</uri></graphic></fig></tp:treatment-sec><tp:treatment-sec sec-type="description" id="SECID0EQOAE"><title>Description.</title><p><bold>Male. <italic>Coloration</italic>.</bold> (Fig. <xref ref-type="fig" rid="F1">1A</xref>) Head yellow to brownish yellow, sometimes with darkened, pale-brown to brown clypeus; frons usually with V-shaped dark marking running from antennal fossa to midline. Pronotum brownish yellow with slightly paler posterior angles.</p><p><bold><italic>Surface and vestiture.</italic></bold> Dorsum with whitish, scarce, short, adpressed simple setae (Fig. <xref ref-type="fig" rid="F2">2G–I</xref>); appendages and abdomen with similar but longer setae; antennal segment I covered with sparse, decumbent setae (Fig. <xref ref-type="fig" rid="F2">2C</xref>); segment II with dense adpressed setae on apical third and very sparse setae basally; pleura without setae (Fig. <xref ref-type="fig" rid="F2">2G</xref>). Dorsum moderately shiny; vertex distinctly shiny (Fig. <xref ref-type="fig" rid="F1">1</xref>); mesopleuron slightly rugose (Fig. <xref ref-type="fig" rid="F2">2E</xref>); scutellum rugose (Fig. <xref ref-type="fig" rid="F2">2G</xref>); evaporative scent gland area and scutellum matt; posterior part of pronotum, mesopleuron, clavus, and corium with distinct deep often pale punctures, some specimens with darkened punctures on hemelytron; pronotum more sparsely punctured than hemelytron; head, anterior part of pronotum, propleuron, scutellum and abdomen with round shallow punctures (Fig. <xref ref-type="fig" rid="F2">2E, G–I</xref>).</p><fig id="F2" position="float" orientation="portrait"><object-id xmlns:xlink="http://www.w3.org/1999/xlink" content-type="doi" xlink:type="simple">10.3897/zookeys.946.51780.figure2</object-id><object-id xmlns:xlink="http://www.w3.org/1999/xlink" content-type="arpha" xlink:type="simple">2DAC303A-6389-5F6B-8AB8-8BCBF3D024ED</object-id><label>Figure 2.</label><caption><p>SEM images of <italic><tp:taxon-name><tp:taxon-name-part taxon-name-part-type="genus" reg="Tatupa">Tatupa</tp:taxon-name-part> <tp:taxon-name-part taxon-name-part-type="species" reg="grafei">grafei</tp:taxon-name-part></tp:taxon-name></italic>. <bold>A</bold> labium and ventral view, female AMNH_PBI 00342926 <bold>B</bold> labial II segment, male AMNH_PBI 00342929 <bold>C</bold> head, lateral view, female AMNH_PBI 00343423 <bold>D</bold> hind pretarsus, lateral view <bold>E</bold> thoracic pleura, female AMNH_PBI 00342926 <bold>F</bold> hind pretarsus, ventral view, parempodia shown <bold>G</bold> head, pronotum, and scutellum, dorsal view, female AMNH_PBI 00342928 <bold>H</bold> clavus and corium, dorsal view, female AMNH_PBI 00342928 <bold>I</bold> corium, cuneus, and membrane, dorsal view, female AMNH_PBI 00342928 <bold>J</bold> fore tarsus.</p></caption><graphic xmlns:xlink="http://www.w3.org/1999/xlink" xlink:href="zookeys-946-037-g002.jpg" position="float" orientation="portrait" xlink:type="simple" id="oo_429429.jpg"><uri content-type="original_file" xlink:type="simple">https://binary.pensoft.net/fig/429429</uri></graphic></fig><p><bold><italic>Structure</italic>.</bold> Body elongate, more than three times as long as width across hemelytron.</p><p><bold><italic>Head.</italic></bold> Sloping, wider than long in dorsal view (Fig. <xref ref-type="fig" rid="F2">2C</xref>), short as seen from above; eye contiguous with pronotum; vertex wider than eye diameter (Fig. <xref ref-type="fig" rid="F2">2G</xref>); in lateral view head distinctly longer than high; portion of head anterior to eyes equals to eye diameter; clypeus moderately extending forward; apical part of clypeus directed ventrally; eyes relatively large, occupying slightly less than two-thirds of head height; antennal fossa removed from eye at distance less than antennal fossa diameter; distance between antennal fossa and ventral margin of eye subequal to one-third of eye height; buccula slightly shorter than distance between pronotum and buccula, gradually diminishing posteriorly and reaching just behind antennal fossa (Fig. <xref ref-type="fig" rid="F2">2C</xref>); labium thin and long, surpassing abdominal segment VIII and nearly reaching apex of abdomen; segments I and II not subdivided (Fig. <xref ref-type="fig" rid="F2">2A, C</xref>); segment I surpassing posterior margin of head, reaching or almost reaching forecoxae; segments I, II, and III subequal in length, each of them twice as long as segment IV (Fig. <xref ref-type="fig" rid="F2">2A–C</xref>); antenna twice as long as body; segment I and II cylindrical; segment I slightly incrassate towards apex, subequal to half of segment II; segments III and IV filiform (Fig. <xref ref-type="fig" rid="F1">1A</xref>).</p><p><bold><italic>Thorax.</italic></bold> Collar narrow, delimited with shallow suture laterally, suture distinct dorsally; lateral margins of pronotum slightly carinate on basal part; posterior margin bisinuate; calli mostly fused and slightly raised, occupying slightly less than half of pronotum, confluent at midline, with shallow furrow; mesoscutum exposed, with ridges laterally; scutellum with acute apex, flattened (Fig. <xref ref-type="fig" rid="F2">2G</xref>); mesepimeral apodeme arcuate, slit-like; metathoracic spiracle slit-like narrow, not surrounded with microsculpture; metathoracic scent gland evaporative area oval; peritreme twice as long as wide, flattened (Fig. <xref ref-type="fig" rid="F2">2E</xref>); metepimeron narrow.</p><p><bold><italic>Hemelytron.</italic></bold> Claval commissure 1.5 times as long as scutellum; clavus with distinct projecting claval vein, forming ridge; medial fracture distinct, surpassing middle of corium; R+M distinct; embolium clearly delimited only on basal half; cuneal fracture not incised (Fig. <xref ref-type="fig" rid="F2">2G–I</xref>). Membrane with two cells; outer cell surpassing apex of cuneus, longer than half of membrane, with acute angle; inner cell small, near middle of cuneus (Fig. <xref ref-type="fig" rid="F2">2I</xref>).</p><p><bold><italic>Legs.</italic></bold> Coxae slightly elongate; forecoxa longer than others; hind coxa wider than others; femora narrow; forefemur wider than hind and middle femora; hind femur longer than others; tarsus three-segmented; length of segments of hind tarsus subequal (Fig. <xref ref-type="fig" rid="F2">2J</xref>); pretarsus with three rows of lamellae on unguitractor close to each other and with acute lamellae on medial row (Fig. <xref ref-type="fig" rid="F2">2F</xref>); claws slightly curved, without tooth apically (Fig. <xref ref-type="fig" rid="F2">2D</xref>).</p><p><bold><italic>Genitalia.</italic></bold> Genital capsule distinctly wider than long, apically asymmetric, with shallow longitudinal sutures at sides, clothed with almost evenly distributed short setae; ventral wall of genital capsule distinctly longer than dorsal, hoodlike in posterior view (Fig. <xref ref-type="fig" rid="F4">4A, B</xref>); aperture of genital capsule wide, without supragenital bridge; right paramere oblong, with long scarce setae on dorsal side, basally curved, apically beakshaped, flattened and covered with minute denticles (Fig. <xref ref-type="fig" rid="F3">3C–E</xref>); left paramere slightly wider but shorter than right paramere, hook-shaped, covered with long erect setae on dorsal side, basally widened, apically tapering, with small excision and minute denticles at apex (Fig. <xref ref-type="fig" rid="F3">3A, B</xref>); aedeagus thin, C-shaped, phallotheca moderately sclerotized, narrow, tightly adjoining to vesica along entire length; vesica C-shaped, long and narrow, obvolute, apically tapering, with strongly sclerotized basal part and somewhat weaker sclerotized apically; basal part of ductus seminis running from phallobase to base of vesica equipped with sclerotized ribs; apical part of ductus seminis inside vesica membranous, hardly visible; secondary gonopore subapical, indistinct, without any sculpturing (Fig. <xref ref-type="fig" rid="F4">4C, D</xref>).</p><fig id="F3" position="float" orientation="portrait"><object-id xmlns:xlink="http://www.w3.org/1999/xlink" content-type="doi" xlink:type="simple">10.3897/zookeys.946.51780.figure3</object-id><object-id xmlns:xlink="http://www.w3.org/1999/xlink" content-type="arpha" xlink:type="simple">6310FC6C-7BC9-569F-9838-EF5B9C5B4407</object-id><label>Figure 3.</label><caption><p>Male and female genitalia of <italic><tp:taxon-name><tp:taxon-name-part taxon-name-part-type="genus" reg="Tatupa">Tatupa</tp:taxon-name-part> <tp:taxon-name-part taxon-name-part-type="species" reg="grafei">grafei</tp:taxon-name-part></tp:taxon-name></italic>. <bold>A</bold> left paramere, lateral view, AMNH_PBI 00342929 <bold>B</bold> left paramere, ventral view, AMNH_PBI 00342929 <bold>C</bold> right paramere, lateral view, AMNH_PBI 00342925 <bold>D</bold> right paramere, dorsal view, AMNH_PBI 00342925 <bold>E</bold> right paramere, caudal view, AMNH_PBI 00342925 <bold>F</bold> dorsal labiate plate, AMNH_PBI 00342926 <bold>G</bold> posterior wall of bursa copulatrix, AMNH_PBI 00342928.</p></caption><graphic xmlns:xlink="http://www.w3.org/1999/xlink" xlink:href="zookeys-946-037-g003.jpg" position="float" orientation="portrait" xlink:type="simple" id="oo_429430.jpg"><uri content-type="original_file" xlink:type="simple">https://binary.pensoft.net/fig/429430</uri></graphic></fig><fig id="F4" position="float" orientation="portrait"><object-id xmlns:xlink="http://www.w3.org/1999/xlink" content-type="doi" xlink:type="simple">10.3897/zookeys.946.51780.figure4</object-id><object-id xmlns:xlink="http://www.w3.org/1999/xlink" content-type="arpha" xlink:type="simple">8D9B51A9-EED9-569C-A0F0-BF55BD986B39</object-id><label>Figure 4.</label><caption><p>Male genitalia of <italic><tp:taxon-name><tp:taxon-name-part taxon-name-part-type="genus" reg="Tatupa">Tatupa</tp:taxon-name-part> <tp:taxon-name-part taxon-name-part-type="species" reg="grafei">grafei</tp:taxon-name-part></tp:taxon-name></italic>. <bold>A</bold> genital capsule, dorsal view, AMNH_PBI 00342925 <bold>B</bold> genital capsule, caudal view, AMNH_PBI 00342925 <bold>C</bold> vesica, lateral view, AMNH_PBI 00342925 <bold>D</bold> vesica, ventral view, AMNH_PBI 00342924.</p></caption><graphic xmlns:xlink="http://www.w3.org/1999/xlink" xlink:href="zookeys-946-037-g004.jpg" position="float" orientation="portrait" xlink:type="simple" id="oo_429431.jpg"><uri content-type="original_file" xlink:type="simple">https://binary.pensoft.net/fig/429431</uri></graphic></fig><p><bold>Female. <italic>Coloration</italic>.</bold> As in male, generally darker.</p><p><bold><italic>Surface and vestiture</italic>.</bold> As in male.</p><p><bold><italic>Genitalia.</italic></bold> Dorsal labiate plate entirely membranous, very thin, covered with tiny spinules, lateral oviducts thick (Fig. <xref ref-type="fig" rid="F3">3F</xref>); posterior wall of bursa copulatrix with large, roughly triangular, keeled interramal sclerites at sides and small elongate sclerite located on midline (Fig. <xref ref-type="fig" rid="F3">3G</xref>); vestibulum membranous, without sclerites encircling vulva; ventral wall membranous, without sclerotizations.</p></tp:treatment-sec><tp:treatment-sec sec-type="etymology" id="SECID0E6XAE"><title>Etymology.</title><p>The name of the new genus is a random combination of letters. The gender is feminine.</p></tp:treatment-sec><tp:treatment-sec sec-type="remarks" id="SECID0EEYAE"><title>Remarks.</title><p>Morphological examination of the new genus indicates that it belongs to the <italic><tp:taxon-name><tp:taxon-name-part taxon-name-part-type="genus" reg="Rhinocylapus">Rhinocylapus</tp:taxon-name-part></tp:taxon-name></italic>-complex of the tribe <tp:taxon-name><tp:taxon-name-part taxon-name-part-type="tribe">Fulviini</tp:taxon-name-part></tp:taxon-name> sensu <xref ref-type="bibr" rid="B20">Namyatova and Cassis (2019)</xref>. It has been demonstrated, using molecular and morphological data, that the <italic><tp:taxon-name><tp:taxon-name-part taxon-name-part-type="genus" reg="Rhinocylapus">Rhinocylapus</tp:taxon-name-part></tp:taxon-name></italic>-complex is a distinct group, differing from other representatives of the <tp:taxon-name><tp:taxon-name-part taxon-name-part-type="subfamily">Cylapinae</tp:taxon-name-part></tp:taxon-name> in the structure of the pleura, shape of the parameres, and sclerotization of the posterior wall of the bursa copulatrix (<xref ref-type="bibr" rid="B20">Namyatova and Cassis 2019</xref>). In particular, the <italic><tp:taxon-name><tp:taxon-name-part taxon-name-part-type="genus" reg="Rhinocylapus">Rhinocylapus</tp:taxon-name-part></tp:taxon-name></italic>-complex has reduced metathoracic evaporative area not reaching the base of the hind coxa (Fig. <xref ref-type="fig" rid="F2">2G</xref>) with a flattened peritreme and the metathoracic spiracle without microsculpturing. The right paramere in this group is almost straight, widened medially, and with a cone-shaped outgrowth subapically. The left paramere is hook-like with the apical part elongate dorsally, and the posterior wall of the bursa copulatrix has two large symmetrical sclerites (see <xref ref-type="bibr" rid="B20">Namyatova and Cassis 2019</xref> for details). <italic><tp:taxon-name><tp:taxon-name-part taxon-name-part-type="genus" reg="Tatupa">Tatupa</tp:taxon-name-part></tp:taxon-name></italic> possesses all the diagnostic characters of the <italic><tp:taxon-name><tp:taxon-name-part taxon-name-part-type="genus" reg="Rhinocylapus">Rhinocylapus</tp:taxon-name-part></tp:taxon-name></italic>-complex.</p><p>The new genus differs from other genera of the <italic><tp:taxon-name><tp:taxon-name-part taxon-name-part-type="genus" reg="Rhinocylapus">Rhinocylapus</tp:taxon-name-part></tp:taxon-name></italic>-complex by the characters given in the diagnosis. It differs from most of the genera of this group in the shape of the head, which is declivous in males and females (Fig. <xref ref-type="fig" rid="F2">2C</xref>) and short as seen from above (Fig. <xref ref-type="fig" rid="F2">2G</xref>), and in having the labrum without spines. <italic><tp:taxon-name><tp:taxon-name-part taxon-name-part-type="genus" reg="Tatupa">Tatupa</tp:taxon-name-part></tp:taxon-name></italic> also is unique within this group in having a C-shaped aedeagus with a strongly sclerotized obvolute vesica that is even more sclerotized basally and without any separate sclerites (Fig. <xref ref-type="fig" rid="F4">4C, D</xref>). A similar head is present in <italic><tp:taxon-name><tp:taxon-name-part taxon-name-part-type="genus" reg="Mycetocylapus">Mycetocylapus</tp:taxon-name-part></tp:taxon-name></italic> (<xref ref-type="bibr" rid="B20">Namyatova and Cassis 2019</xref>: figs 6F, 9A, D), but <italic><tp:taxon-name><tp:taxon-name-part taxon-name-part-type="genus" reg="Tatupa">Tatupa</tp:taxon-name-part></tp:taxon-name></italic> differs from this genus in having calli that are far less raised and occupy only about a half of pronotum (<xref ref-type="bibr" rid="B20">Namyatova and Cassis 2019</xref>: compare fig. 2G and figs 6A, B, 9B, E), and an oval and more elongate peritreme (Fig. <xref ref-type="fig" rid="F2">2E</xref>); in <italic><tp:taxon-name><tp:taxon-name-part taxon-name-part-type="genus" reg="Mycetocylapus">Mycetocylapus</tp:taxon-name-part></tp:taxon-name></italic> a peritreme is small and rounded (<xref ref-type="bibr" rid="B20">Namyatova and Cassis 2019</xref>: fig. 6R). Additionally, the vesica in <italic><tp:taxon-name><tp:taxon-name-part taxon-name-part-type="genus" reg="Mycetocylapus">Mycetocylapus</tp:taxon-name-part></tp:taxon-name></italic> is membranous and only slightly sclerotized at its base (<xref ref-type="bibr" rid="B20">Namyatova and Cassis 2019</xref>: fig. 7A–C, H).</p><p><italic><tp:taxon-name><tp:taxon-name-part taxon-name-part-type="genus" reg="Tatupa">Tatupa</tp:taxon-name-part></tp:taxon-name></italic> presumably is most closely related to <italic><tp:taxon-name><tp:taxon-name-part taxon-name-part-type="genus" reg="Proamblia">Proamblia</tp:taxon-name-part></tp:taxon-name></italic>, as these two genera cannot be differentiated from each other in head shape, as well as body size and proportions. Both genera also have similar punctation, and in particular, the posterior part of pronotum, mesopleuron, clavus, and corium are covered with distinct deep punctures, whereas the anterior part of pronotum, propleuron, scutellum, and abdomen have round shallow punctures (Figs <xref ref-type="fig" rid="F2">2G–I</xref>, <xref ref-type="fig" rid="F5">5C–J</xref>). <italic><tp:taxon-name><tp:taxon-name-part taxon-name-part-type="genus" reg="Tatupa">Tatupa</tp:taxon-name-part></tp:taxon-name></italic> differs from <italic><tp:taxon-name><tp:taxon-name-part taxon-name-part-type="genus" reg="Proamblia">Proamblia</tp:taxon-name-part></tp:taxon-name></italic> in the flattened, not convex scutellum and pronotum that is more sparsely punctured than the hemelytron (Fig. <xref ref-type="fig" rid="F2">2G</xref>), whereas in <italic><tp:taxon-name><tp:taxon-name-part taxon-name-part-type="genus" reg="Proamblia">Proamblia</tp:taxon-name-part></tp:taxon-name></italic> the scutellum is distinctly convex and the pronotum usually is as densely punctured as the hemelytron, with punctures sometimes dense only along posterior margin of calli (Fig. <xref ref-type="fig" rid="F5">5E–G</xref>). Moreover, <italic><tp:taxon-name><tp:taxon-name-part taxon-name-part-type="genus" reg="Tatupa">Tatupa</tp:taxon-name-part></tp:taxon-name></italic> clearly differs from <italic><tp:taxon-name><tp:taxon-name-part taxon-name-part-type="genus" reg="Proamblia">Proamblia</tp:taxon-name-part></tp:taxon-name></italic> in the structure of strongly sclerotized, C-shaped aedeagus (see above) (Fig. <xref ref-type="fig" rid="F4">4C, D</xref>), whereas in <italic><tp:taxon-name><tp:taxon-name-part taxon-name-part-type="genus" reg="Proamblia">Proamblia</tp:taxon-name-part></tp:taxon-name></italic> the aedeagus is slightly curved, elongate, distinctly membranous, and the vesica has single endosomal sclerite and a relatively long sclerotized portion of ductus seminis (<xref ref-type="bibr" rid="B29">Wolski 2010</xref>: fig. 8A, B, G, F). The new genus also has almost triangular sclerites on the posterior wall of bursa copulatrix, each having a ridge (Fig. <xref ref-type="fig" rid="F3">3G</xref>), whereas in <italic><tp:taxon-name><tp:taxon-name-part taxon-name-part-type="genus" reg="Proamblia">Proamblia</tp:taxon-name-part></tp:taxon-name></italic> those sclerites are more elongate and without ridges (<xref ref-type="bibr" rid="B20">Namyatova and Cassis 2019</xref>: fig. 15C).</p><fig id="F5" position="float" orientation="portrait"><object-id xmlns:xlink="http://www.w3.org/1999/xlink" content-type="doi" xlink:type="simple">10.3897/zookeys.946.51780.figure5</object-id><object-id xmlns:xlink="http://www.w3.org/1999/xlink" content-type="arpha" xlink:type="simple">84615048-DA19-5804-BE1B-520174B62E38</object-id><label>Figure 5.</label><caption><p>SEM images of <italic><tp:taxon-name><tp:taxon-name-part taxon-name-part-type="genus" reg="Proamblia">Proamblia</tp:taxon-name-part></tp:taxon-name></italic> sp. <bold>A</bold> labial I segment, female UNSW_ENT 00045352 <bold>B</bold> labial II segment, female UNSW_ENT 00045352 <bold>C, D</bold> head and pronotum, lateral view, female UNSW_ENT 00045447, female UNSW_ENT 00045352 <bold>E, F</bold> head and pronotum, dorsal view, female UNSW_ENT 00045447, female UNSW_ENT 00045352 <bold>G</bold> scutellum, clavus, and corium, dorsal view, female UNSW_ENT 00045447 <bold>H</bold> thoracic pleura, female UNSW_ENT 00045447 <bold>I, J</bold> cuneus and membrane, dorsal view, female UNSW_ENT 00045447, female UNSW_ENT 00045352 <bold>K</bold> pretarsus, dorsal view, male UNSW_ENT 00045339 <bold>L</bold> pretarsus, ventral view, parempodia shown, male UNSW_ENT 00045339 <bold>M</bold> hind tarsus, male UNSW_ENT 00045351.</p></caption><graphic xmlns:xlink="http://www.w3.org/1999/xlink" xlink:href="zookeys-946-037-g005.jpg" position="float" orientation="portrait" xlink:type="simple" id="oo_429432.jpg"><uri content-type="original_file" xlink:type="simple">https://binary.pensoft.net/fig/429432</uri></graphic></fig><p>In most cases, <italic><tp:taxon-name><tp:taxon-name-part taxon-name-part-type="genus" reg="Tatupa">Tatupa</tp:taxon-name-part></tp:taxon-name></italic> and <italic><tp:taxon-name><tp:taxon-name-part taxon-name-part-type="genus" reg="Proamblia">Proamblia</tp:taxon-name-part></tp:taxon-name></italic> can be differentiated using color pattern. The new genus possesses a yellow to brownish-yellow head, sometimes with a slightly darkened clypeus and with a V-shaped dark marking running from the antennal fossa to the midline of the frons (Fig. <xref ref-type="fig" rid="F1">1</xref>), whereas head color in <italic><tp:taxon-name><tp:taxon-name-part taxon-name-part-type="genus" reg="Proamblia">Proamblia</tp:taxon-name-part></tp:taxon-name></italic> varies from brownish to almost entirely dark brown, sometimes with paler areas on the gula, the vertex or near the eye margin, and without a V-shaped dark marking on the frons. Additionally, <italic><tp:taxon-name><tp:taxon-name-part taxon-name-part-type="genus" reg="Tatupa">Tatupa</tp:taxon-name-part></tp:taxon-name></italic> has a more or less uniform brownish-yellow pronotum with slightly paler posterior angles (Fig. <xref ref-type="fig" rid="F1">1</xref>), whereas the pronotum in <italic><tp:taxon-name><tp:taxon-name-part taxon-name-part-type="genus" reg="Proamblia">Proamblia</tp:taxon-name-part></tp:taxon-name></italic> varies from brownish to dark brown and typically has a yellow posterior margin and/or yellow stripes on the pronotum and/or yellow markings on the calli.</p></tp:treatment-sec><ref-list><ref id="B20"><mixed-citation xmlns:xlink="http://www.w3.org/1999/xlink" xlink:type="simple"><person-group><name name-style="western"><surname>Namyatova</surname><given-names>AA</given-names></name><name name-style="western"><surname>Cassis</surname><given-names>G</given-names></name></person-group> (<year>2019</year>) <article-title>Total-evidence phylogeny of the <tp:taxon-name><tp:taxon-name-part taxon-name-part-type="tribe">Rhinomirini</tp:taxon-name-part></tp:taxon-name>, taxonomic review of its subgroupings (<tp:taxon-name><tp:taxon-name-part taxon-name-part-type="class">Insecta</tp:taxon-name-part></tp:taxon-name>: <tp:taxon-name><tp:taxon-name-part taxon-name-part-type="suborder">Heteroptera</tp:taxon-name-part></tp:taxon-name>: <tp:taxon-name><tp:taxon-name-part taxon-name-part-type="family">Miridae</tp:taxon-name-part></tp:taxon-name>: <tp:taxon-name><tp:taxon-name-part taxon-name-part-type="subfamily">Cylapinae</tp:taxon-name-part></tp:taxon-name>) and description of new Australian taxa.</article-title><source>Zoological Journal of the Linnean Society</source><volume>187</volume>(<issue>4</issue>): <fpage>1196</fpage>–<lpage>1252</lpage>. <ext-link xlink:type="simple" ext-link-type="doi" xlink:href="10.1093/zoolinnean/zlz058">https://doi.org/10.1093/zoolinnean/zlz058</ext-link></mixed-citation></ref><ref id="B29"><mixed-citation xmlns:xlink="http://www.w3.org/1999/xlink" xlink:type="simple"><person-group><name name-style="western"><surname>Wolski</surname><given-names>A</given-names></name></person-group> (<year>2010</year>) <article-title>Revision of the <italic><tp:taxon-name><tp:taxon-name-part taxon-name-part-type="genus">Rhinocylapus</tp:taxon-name-part></tp:taxon-name></italic>-group (<tp:taxon-name><tp:taxon-name-part taxon-name-part-type="order">Hemiptera</tp:taxon-name-part></tp:taxon-name>: <tp:taxon-name><tp:taxon-name-part taxon-name-part-type="suborder">Heteroptera</tp:taxon-name-part></tp:taxon-name>: <tp:taxon-name><tp:taxon-name-part taxon-name-part-type="family">Miridae</tp:taxon-name-part></tp:taxon-name>: <tp:taxon-name><tp:taxon-name-part taxon-name-part-type="subfamily">Cylapinae</tp:taxon-name-part></tp:taxon-name>).</article-title><source>Zootaxa</source><volume>2653</volume>(<issue>1</issue>): <fpage>1</fpage>–<lpage>36</lpage>. <ext-link xlink:type="simple" ext-link-type="doi" xlink:href="10.11646/zootaxa.2653.1.1">https://doi.org/10.11646/zootaxa.2653.1.1</ext-link></mixed-citation></ref></ref-list></tp:taxon-treatment>
