# Supplementary material for: Tatupa grafei, a new genus and species of Cylapinae (Heteroptera, Miridae) from Brunei Darussalam
Source: Zookeys. 2020 Jul 6;946:37–52. doi: 10.3897/zookeys.946.51780 (PMC7358251; doi:10.3897/zookeys.946.51780)
Supplement: XML Treatment for Tatupa grafei [file zookeys.946.51780-treatment2.xml]

<!DOCTYPE tp:taxon-treatment
  PUBLIC "-//TaxonX//DTD Taxonomic Treatment Publishing DTD v0 20100105//EN" "tax-treatment-NSO.dtd">
<tp:taxon-treatment xmlns:tp="http://www.plazi.org/taxpub"><tp:treatment-meta><kwd-group><label>Taxon classification</label><kwd><named-content xmlns:xlink="http://www.w3.org/1999/xlink" content-type="kingdom">Animalia</named-content></kwd><kwd><named-content xmlns:xlink="http://www.w3.org/1999/xlink" content-type="order">Hemiptera</named-content></kwd><kwd><named-content xmlns:xlink="http://www.w3.org/1999/xlink" content-type="family">Miridae</named-content></kwd></kwd-group><mixed-citation publication-type="journal"><person-group><name><surname>Tyts</surname><given-names>Veronica D.</given-names></name><name><surname>Namyatova</surname><given-names>Anna A.</given-names></name><name><surname>Damken</surname><given-names>Claas</given-names></name><name><surname>Wahab</surname><given-names>Rodzay A.</given-names></name><name><surname>Konstantinov</surname><given-names>Fedor V.</given-names></name></person-group><article-title><italic><tp:taxon-name><tp:taxon-name-part taxon-name-part-type="genus" reg="Tatupa">Tatupa</tp:taxon-name-part> <tp:taxon-name-part taxon-name-part-type="species" reg="grafei">grafei</tp:taxon-name-part></tp:taxon-name></italic>, a new genus and species of <tp:taxon-name><tp:taxon-name-part taxon-name-part-type="subfamily">Cylapinae</tp:taxon-name-part></tp:taxon-name> (<tp:taxon-name><tp:taxon-name-part taxon-name-part-type="suborder">Heteroptera</tp:taxon-name-part></tp:taxon-name>, <tp:taxon-name><tp:taxon-name-part taxon-name-part-type="family">Miridae</tp:taxon-name-part></tp:taxon-name>) from Brunei Darussalam</article-title><source>Zookeys</source><day>06</day><month>7</month><year>2020</year><volume>946</volume><fpage>37</fpage><lpage>52</lpage><pub-id pub-id-type="doi">10.3897/zookeys.946.51780</pub-id></mixed-citation></tp:treatment-meta><tp:nomenclature><tp:taxon-name><object-id xmlns:xlink="http://www.w3.org/1999/xlink" content-type="arpha" xlink:type="simple">43E7F77C-35AB-5E83-929F-E462E89B28BC</object-id>
            <tp:taxon-name-part taxon-name-part-type="genus" reg="Tatupa">Tatupa</tp:taxon-name-part>
            <tp:taxon-name-part taxon-name-part-type="species" reg="grafei">grafei</tp:taxon-name-part>
            <object-id xmlns:xlink="http://www.w3.org/1999/xlink" content-type="zoobank" xlink:type="simple">http://zoobank.org/C571F541-BFE1-4816-A36C-E7BB301A6B4A</object-id>
          </tp:taxon-name><tp:taxon-authority>Tyts, Namyatova &amp; Konstantinov</tp:taxon-authority><tp:taxon-status xmlns:xlink="http://www.w3.org/1999/xlink" xlink:type="simple">sp. nov.</tp:taxon-status></tp:nomenclature><tp:treatment-sec sec-type="material" id="SECID0ESDAG"><title>Material examined.</title><p><bold><italic>Holotype.</italic></bold> Brunei Darussalam • 1♂; Temburong District, Temburong National Park; 4.5178N, 115.1778E; 13 Nov. 2013; C. Damken leg.; mixed dipterocarp forest, bark with fungi, dead tree; DBH 110 cm; 2000–2200 hours; AMNH_PBI 00342925, belalong.02143; <abbrev xmlns:xlink="http://www.w3.org/1999/xlink" content-type="institution" xlink:title="Universiti Brunei Darussalam Museum" id="ABBRID0E4DAG" xlink:type="simple">UBDM</abbrev>.</p><p><bold><italic>Paratypes.</italic></bold> Brunei Darussalam • 3 ♀; same data as for holotype; AMNH_PBI 00342928, belalong.02135; <named-content xmlns:xlink="http://www.w3.org/1999/xlink" content-type="dwc:institutional_code" xlink:type="simple">ZISP</named-content>; AMNH_PBI 00342926, belalong.02261; AMNH_PBI 00343423, belalong.02144; <abbrev xmlns:xlink="http://www.w3.org/1999/xlink" content-type="institution" xlink:title="Universiti Brunei Darussalam Museum" id="ABBRID0EOEAG" xlink:type="simple">UBDM</abbrev> • 2 ♂; same data as for holotype; AMNH_PBI 00342927, belalong.02263; AMNH_PBI 00342924, belalong.02262; <abbrev xmlns:xlink="http://www.w3.org/1999/xlink" content-type="institution" xlink:title="Universiti Brunei Darussalam Museum" id="ABBRID0ETEAG" xlink:type="simple">UBDM</abbrev> • 3 ♂; Temburong District, Temburong National Park, Ashton trail; 4.5333N, 115.15E; 15 Jan. 2014; C. Damken leg.; mixed dipterocarp forest, under bracket fungi, hand collected; 2000–2200 hours; AMNH_PBI 00342929, belalong.02264; <abbrev xmlns:xlink="http://www.w3.org/1999/xlink" content-type="institution" xlink:title="Universiti Brunei Darussalam Museum" id="ABBRID0EYEAG" xlink:type="simple">UBDM</abbrev>; AMNH_PBI 00342930, belalong.02265; <named-content xmlns:xlink="http://www.w3.org/1999/xlink" content-type="dwc:institutional_code" xlink:type="simple">ZISP</named-content>.</p></tp:treatment-sec><tp:treatment-sec sec-type="diagnosis" id="SECID0ECFAG"><title>Diagnosis.</title><p>As in generic diagnosis.</p></tp:treatment-sec><tp:treatment-sec sec-type="description" id="SECID0EHFAG"><title>Description.</title><p><bold>Male. <italic>Coloration</italic></bold> (Fig. <xref ref-type="fig" rid="F1">1A</xref>). Head yellow to brownish yellow, sometimes with darkened, pale-brown to brown clypeus; frons usually with V-shaped dark marking running from antennal fossa to midline; eye dark brown with reddish tinge; labium yellow, with mostly dark-brown segment IV; antennal segment I dirty yellow, with darkened base and reddish or brownish tinge apically; segment II yellow, gradually darkened to dark brown towards apex; segment III brown to dark brown with pale yellow base; segment IV brown to dark brown.</p><p><bold><italic>Thorax.</italic></bold> Pronotum brownish yellow with slightly paler posterior angles; exposed part of mesonotum yellow, somewhat darkened at middle, usually with reddish tinge at sides; scutellum yellow with paired brown longitudinal markings, sometimes with reddish tinge near anterior angles; thoracic pleura brownish yellow, sometimes with red tinge; hemelytron yellow to pale brown; clavus with whitish stripe along claval vein; corium with whitish stripes along medial fracture and R+M vein, and darker pale brown to brown large marking medioapically; embolium whitish; cuneus yellow with reddish tinge, sometimes indistinct; membrane brown, larger cell sometimes pale brown apically.</p><p><bold><italic>Legs.</italic></bold> Coxae whitish; femora, tibiae, and tarsi yellow to pale brown.</p><p><bold><italic>Abdomen.</italic></bold> Yellow with reddish tinge, brown laterally.</p><p><bold><italic>Structure and vestiture.</italic></bold> As in generic description.</p><p><bold><italic>Ratios</italic>.
            </bold> Body 3.0–3.3× as long as wide, 3.4–4.0× as long as pronotum width, head 1.2–1.3× as wide as long, vertex 1.7–1.9× as wide as eye, antennal segment I. 1.7–1.9× as long as vertex, segment II 1.9–2.1× as long as segment I, 3.4–3.7× as long as vertex, 1.6–1.7× as long as head width, 1.3–1.4× as long as pronotum base width; pronotum 1.7–1.8× as wide as long, 1.1–1.3× as wide as head, scutellum 0.8–0.9× as long as wide.</p><p><bold>Female. <italic>Coloration</italic>.</bold> As in male, generally darker.</p><p><bold><italic>Surface and vestiture.</italic></bold> As in generic description.</p><p><bold><italic>Ratios</italic>.</bold> Similar to male, but body generally larger and head longer in lateral view. Body 2.7–3.0× as long as wide, 3.4–3.5× as long as pronotum width, head 1.2× as wide as long, vertex 1.9× as wide as eye, antennal segment I 1.7–1.8× as long as vertex, segment II 1.8–2.2× as long as segment I, 3.1–3.3× as long as vertex, 1.5–1.8× as long as head width, 1.2× as long as pronotum base width, pronotum 1.8× as wide as long, 1.3× as wide as head, scutellum 0.8–0.9× as long as wide.</p></tp:treatment-sec><tp:treatment-sec sec-type="distribution" id="SECID0ENHAG"><title>Distribution.</title><p>Known only from the type locality, Brunei Darussalam, Temburong National Park.</p></tp:treatment-sec><tp:treatment-sec sec-type="natural history" id="SECID0ESHAG"><title>Natural history.</title><p>Collected from dipterocarp forest, under bracket fungi and bark with fungi from dead trees.</p></tp:treatment-sec><tp:treatment-sec sec-type="etymology" id="SECID0EXHAG"><title>Etymology.</title><p>The new species is named after Professor Ulmar Grafe of the Universiti Brunei Darussalam for his generous help and advice during the field work of the third author and for his continuous and invaluable support of ecological research in Brunei Darussalam in general.</p></tp:treatment-sec><tp:treatment-sec><!--Section generated to contain objects referenced in tp:taxon-treatment.--><fig id="F1" position="float" orientation="portrait"><object-id xmlns:xlink="http://www.w3.org/1999/xlink" content-type="doi" xlink:type="simple">10.3897/zookeys.946.51780.figure1</object-id><object-id xmlns:xlink="http://www.w3.org/1999/xlink" content-type="arpha" xlink:type="simple">6EBAFE56-B0BF-5637-A7B4-C35DB3C169DD</object-id><label>Figure 1.</label><caption><p>Habitus, dorsal view, <italic><tp:taxon-name><tp:taxon-name-part taxon-name-part-type="genus" reg="Tatupa">Tatupa</tp:taxon-name-part> <tp:taxon-name-part taxon-name-part-type="species" reg="grafei">grafei</tp:taxon-name-part></tp:taxon-name></italic>. <bold>A</bold> male AMNH_PBI 00342925 <bold>B</bold> female AMNH_PBI 00342928.</p></caption><graphic xmlns:xlink="http://www.w3.org/1999/xlink" xlink:href="zookeys-946-037-g001.jpg" position="float" orientation="portrait" xlink:type="simple" id="oo_429428.jpg"><uri content-type="original_file" xlink:type="simple">https://binary.pensoft.net/fig/429428</uri></graphic></fig></tp:treatment-sec></tp:taxon-treatment>
